# Supplementary material for: In silico prediction of siRNA ionizable-lipid nanoparticles In vivo efficacy: Machine learning modeling based on formulation and molecular descriptors
Source: Front Mol Biosci. 2022 Dec 21;9:1042720. doi: 10.3389/fmolb.2022.1042720 (PMC9811823; doi:10.3389/fmolb.2022.1042720)
Supplement: Supplementary file 2 [file DataSheet1.ZIP]

Archive with 3 entries (3 files):
- combinations.RData
- data_set.csv
- predict_dose.R
