# Supplementary material for: In silico prediction of siRNA ionizable-lipid nanoparticles In vivo efficacy: Machine learning modeling based on formulation and molecular descriptors
Source: Front Mol Biosci. 2022 Dec 21;9:1042720. doi: 10.3389/fmolb.2022.1042720 (PMC9811823; doi:10.3389/fmolb.2022.1042720)
Supplement: Supplementary file 2 [file DataSheet1.ZIP › data_set.csv]

Index	Name	ALogP	ATS7s	AATS2m	AATS5m	AATS0v	AATS2v	AATS3v	AATS4v	AATS5v	AATS6v	AATS7v	AATS8v	AATS3e	AATS7e	AATS3p	AATS4p	AATS5p	AATS6p	AATS7p	AATS8p	AATS0i	AATS3i	AATS4i	AATS5i	AATS6i	AATS7i	AATS8i	AATS6s	AATS7s	AATS8s	ATSC6c	ATSC7c	ATSC4m	ATSC6m	ATSC7m	ATSC8m	ATSC1v	ATSC2v	ATSC5v	ATSC7v	ATSC1e	ATSC2e	ATSC3e	ATSC3p	ATSC4p	ATSC5p	ATSC6p	ATSC1i
1	10a	0.840639397	-0.707209674	0.864147712	0.269920356	1.25564827	0.207512368	0.816944589	0.35214715	0.641572191	1.074778397	0.268520316	0.659951147	0.66137049	0.864482496	0.06125081	-0.016326383	0.334190932	0.472204733	-0.178567372	0.354611844	0.216454382	-0.206185212	0.966532924	0.489886621	-0.631054864	1.195297932	-0.569138103	1.010029232	0.817784338	0.438903545	0.787125573	0.010644533	-0.220662103	-0.932586675	-0.645600295	-1.494247052	-0.416457392	1.027438942	-0.395809152	0.430628602	-0.71131916	0.651758388	0.009037317	-0.693309297	0.726595555	-0.451347635	-1.080201509	-0.270659387
2	10b	1.012093711	-0.59609749	0.720885807	0.077639461	1.027590823	-0.093903235	0.621816023	1.493487464	-0.255695777	0.20146029	0.729459629	0.99555731	0.718250254	0.8684981	-0.166340391	0.924065027	-0.125287727	0.126734448	0.078223158	0.418367056	0.206637603	0.967792691	-0.980915313	1.089750113	-0.012449208	0.624077348	0.10923049	0.475359797	0.965547495	0.783280398	0.613699844	0.341037597	-1.536300879	-1.197118611	-0.270939568	-1.804842149	-0.42599848	0.589298226	-0.107959708	0.255224948	-0.595541633	0.855431995	-0.259223175	1.25516698	-0.983126197	0.527177575	-1.085286118	-0.270450842
3	10c	0.742039472	-0.758321279	0.767016389	0.444607943	1.138815587	0.149185744	0.67949845	0.16518147	0.826866431	0.467568131	0.645857212	0.336778927	0.533392544	0.405371497	0.056504788	-0.21863706	0.422056156	0.367023341	0.202596497	-0.146818925	0.211425295	-0.162450455	1.239019055	0.12951375	-0.029242255	-0.433001438	1.044452074	0.676678033	0.673176555	0.731868256	0.904282331	0.585997561	-0.83536308	-1.949526514	-0.001106945	-1.363367531	-0.421343706	0.915218076	-0.44490034	-0.546498952	-0.65198567	0.66372535	-0.111281681	-0.344435505	-0.095079406	0.587463107	-0.862761716	-0.270552551
4	10d	0.913493786	-0.712888741	0.632192597	0.003178992	0.921579755	-0.141778159	0.497306236	1.282193066	-0.139781391	-0.139185069	0.30780676	0.754628287	0.595751481	0.270278102	-0.164561172	0.703464057	-0.203501661	0.060564208	0.229978904	0.10725581	0.202074315	0.976808724	-0.665225562	0.742385178	0.403910814	-0.215221139	0.483918287	0.389920835	0.340445689	0.878098898	0.960429869	0.446462073	-2.141574705	-0.576223202	-0.485613629	-1.020600064	-0.430437789	0.47750521	-0.337592468	-0.002065722	-0.541781025	0.865188382	-0.378902358	1.601875695	-1.801056345	0.653692288	0.180183369	-0.270353902
5	10e	0.786512146	-0.079590446	1.215899588	0.863907706	0.87159758	0.035132627	1.315514017	1.17392912	1.749989993	1.698831248	0.482756704	1.017220094	1.589102059	1.73507961	0.075253099	0.250868896	0.970035078	0.652078322	-0.778153541	0.097479037	0.760395227	0.084800747	0.961247441	-0.246403016	-1.217921946	1.942624821	-0.036543164	1.440823039	2.494470542	0.820693254	-1.131973089	1.224866312	-0.076197263	0.214009473	2.259378519	-0.434555792	-0.427331085	1.57185818	-0.837360778	2.012229338	-0.893051314	0.841730433	-0.571935136	-0.23210766	0.942650661	-0.461267675	-1.6562984	-0.296600602
6	10f	0.589312296	0.01670678	0.991302802	0.679608253	0.643746467	-0.078424719	0.95656037	0.90894683	1.462366708	1.42217311	0.269663829	0.930275738	1.271964391	1.483436371	-0.046109606	0.133149838	0.810950322	0.523523857	-0.83178279	0.007406593	0.721345277	0.138419392	0.944354525	-0.187529749	-1.125242336	1.876841798	0.013610281	1.217617905	2.19444379	0.678397492	-1.1430748	1.169069545	-0.009698962	0.289451565	2.316485993	0.066620854	-0.437149159	1.347227486	-0.814522008	2.040998362	-0.757447949	0.871400671	-0.45514402	-0.221551175	0.94886546	-0.449515805	-1.646779808	-0.295019227
7	10g	0.662166685	0.011027713	0.74361896	0.360900578	0.343313776	-0.414676258	0.618149865	1.817323301	0.576900556	0.210683413	0.306395588	1.005935339	1.153391113	0.893271632	-0.26780271	0.854355517	0.212783803	0.121105032	-0.413634089	-0.207831998	0.669856162	1.318215345	-0.711074848	0.150894785	-0.067415942	0.518748997	0.973745952	0.594973133	1.672525811	1.079012385	-0.982085856	1.582166849	-1.906177103	0.646948345	2.480948506	0.539580483	-0.450114643	0.798086867	-0.755480464	1.611879235	-0.579003113	1.087076841	-0.814489795	2.057357066	-1.54701133	0.644171706	-0.396371342	-0.292934322
8	10h	0.392112445	0.126337468	0.790347782	0.516438673	0.438492196	-0.180028647	0.639157619	0.673589902	1.207719344	1.177033016	0.079747214	0.719978492	0.991537205	1.259162195	-0.153423891	0.028591916	0.670104563	0.409614828	-0.879579263	-0.088929277	0.686168117	0.185831443	0.929350392	-0.135406155	-1.043121121	1.818213429	0.058515142	1.017507084	1.960327319	0.493854647	-1.140544432	1.161132297	0.049720433	0.356889007	2.367669741	0.110879344	-0.446004674	1.123539227	-0.794072557	2.066785192	-0.635491557	0.895752179	-0.351495509	-0.21210087	0.954423847	-0.438971541	-1.638236499	-0.293594803
9	10i	0.464966834	0.120658401	0.569450103	0.233453772	0.16613551	-0.492443248	0.344123633	1.548706082	0.397570356	0.055648724	0.124379633	0.801443554	0.901679461	0.711002896	-0.354738408	0.718351559	0.119062338	0.041016702	-0.480531821	-0.288470284	0.639490774	1.299010632	-0.638286632	0.179676771	-0.048169646	0.533189366	0.966474276	0.450049971	1.477402519	0.8821264	-0.979555488	1.574229605	-1.835278969	0.700726298	2.530290969	0.583055054	-0.457771553	0.575577353	-0.740456896	1.637877373	-0.473955553	1.104896153	-0.71664946	2.06304072	-1.536032874	0.650669323	-0.39094431	-0.291704875
10	10j	0.337985195	0.258807883	1.125723896	1.045613909	-0.012256336	-0.380701095	1.103010508	1.484368579	2.267597095	1.860209387	0.190274704	-0.167994281	1.912447527	1.61703823	-0.158725437	0.287625248	1.164622733	0.675582781	-0.789348152	-0.602024804	1.262624882	0.499892804	0.921434423	-0.607614088	-1.252450605	1.642520654	0.79948967	1.606161009	2.206229353	0.492648839	-0.969055099	0.962841472	0.212282618	-0.084777293	1.235012037	0.114055596	-0.459396477	1.664903096	-1.063593009	0.449730262	-0.806931241	1.090450291	-0.935795924	0.247076515	1.183148378	-0.577321572	-1.673095518	-0.321171549
11	10k	0.239385269	0.207696278	1.015930382	1.202381184	-0.10392195	-0.425928829	0.950314063	1.258248167	2.41532641	1.259171902	0.520162046	-0.421542386	1.740227599	1.215659752	-0.15698556	0.069864318	1.233303045	0.568156152	-0.456115073	-1.004772083	1.229712007	0.52416179	1.20408527	-0.942632113	-0.664487773	0.21897751	2.144231481	1.268078486	2.079805779	0.742349479	-0.864217727	1.515424602	-0.391208085	-1.089860235	1.883305098	0.237192959	-0.463522181	1.553304977	-1.099779059	-0.494723577	-0.740843279	1.104118032	-1.032225844	0.59315105	0.361633792	0.458465923	-1.459085078	-0.31972581
12	10m	0.410839584	0.253128815	0.860909867	0.68048074	-0.273503256	-0.70193741	0.744398617	2.36917638	1.279992557	0.633068626	0.228874754	-0.04947044	1.735973087	1.055250263	-0.37566206	1.009962316	0.521595135	0.267164166	-0.398315787	-0.771862672	1.168823455	1.674892556	-0.75835702	-0.215904505	-0.212141641	0.377432852	1.643720178	0.95550981	1.714845855	0.867923485	-0.808065809	1.375943558	-1.658866493	0.287246268	1.41118285	0.572081163	-0.471160739	1.116803158	-1.006384629	0.034834028	-0.618726068	1.308535517	-1.263487599	2.508997495	-1.279720905	0.501876548	-0.434229777	-0.3170515
13	10n	-0.155014432	0.4462171	0.631653088	0.844592627	-0.426933992	-0.584225896	0.354544742	0.781083315	1.842391031	0.846261918	0.409109178	0.107408856	1.162332757	0.854035589	-0.346586608	-0.119254926	0.927533644	0.364285631	-0.550146387	-0.681245123	1.113733672	0.571302366	1.148814962	-0.765884999	-0.56666667	0.274967645	1.795751471	0.843246159	1.715083922	0.663634735	-1.020302884	1.87128223	-0.265087624	-0.939564502	2.979833365	-0.434376087	-0.478078535	1.108866421	-1.053889372	0.919717504	-0.508401849	1.146737011	-0.803232573	0.605313098	0.370861988	0.476063102	-1.445621169	-0.314632228
14	10o	-0.450814207	0.689923156	0.390362694	0.417099241	-0.631508317	-0.683621707	-0.029373379	0.555608194	1.240929494	0.964157657	-0.184307577	0.277925138	0.809189929	0.874354143	-0.508978604	-0.105347354	0.614713279	0.268944351	-0.927190771	-0.408651647	1.040280677	0.591944392	0.873792536	-0.34752382	-0.955967189	1.492501906	0.592824308	0.806901515	1.425592899	0.254944848	-1.147343682	1.207105566	0.444392144	0.18854346	2.424577309	0.415553494	-0.487312193	0.77723237	-0.981311975	1.89961409	-0.361543446	1.168402398	-0.498418636	0.270358961	1.200712175	-0.542616429	-1.646522724	-0.311407039
15	10p	-0.549414133	0.638811551	0.317244392	0.555499472	-0.693770076	-0.713741658	-0.124343393	0.394328625	1.379459239	0.508237378	0.08707757	0.056992345	0.697812383	0.544156085	-0.498990743	-0.272541061	0.680471956	0.197389093	-0.653053209	-0.747417668	1.017925456	0.60919473	1.10401695	-0.623073387	-0.486586363	0.321409719	1.713559568	0.562345676	1.321589271	0.467762732	-1.042506306	1.759688696	-0.161847869	-0.815853148	3.065057791	0.540119617	-0.490124689	0.666955569	-1.016170137	0.97128762	-0.316901977	1.174019563	-0.617732639	0.615284316	0.378438323	0.490552512	-1.434514804	-0.310425575
16	10q	-0.377959818	0.684244089	0.219561617	0.181688014	-0.81051083	-0.92923516	-0.241506245	1.327655311	0.533748884	0.036272473	-0.136360181	0.359925838	0.743089827	0.439493169	-0.660782054	0.505367656	0.141865966	-0.028880868	-0.596708311	-0.557197317	0.976009362	1.540748266	-0.494913534	-0.051646232	-0.122382396	0.448608976	1.303073576	0.347795232	1.050792108	0.576101754	-0.986354392	1.620207652	-1.388822621	0.510741407	2.593435325	0.893950127	-0.495400953	0.232834244	-0.942797918	1.483666137	-0.233267851	1.364049343	-0.852416085	2.522558044	-1.2477712	0.525148001	-0.416269584	-0.308585474
17	10r	1.01096392	-0.800996588	2.082201479	2.911879123	1.735428708	0.473139498	2.773769882	2.008634456	2.453267186	3.258340836	2.375058716	2.576337549	2.812219405	2.799078924	0.724644918	0.533904539	0.231906306	1.005419659	0.587538466	1.244820109	0.908441559	-0.471362244	0.231941359	1.346287589	-0.653540501	1.369026948	-0.767655866	3.84200787	2.500914502	2.777950931	2.187823825	-0.995283238	1.423078792	1.884852645	-0.325458092	-1.391308212	-0.390226836	2.253182839	0.292887147	1.196646738	-1.409259792	0.709443334	2.191162445	-0.065747366	0.148593883	-0.597531687	-0.240894058	-0.302597191
18	10s	0.517964294	-0.637291304	1.338406926	2.356090286	0.995196078	0.097073	1.559761111	1.056942338	1.883496877	1.615127839	2.209593818	2.128205717	1.726588885	1.582057556	0.34143546	-0.007490968	0.081095826	0.520289358	0.713002706	0.475991112	0.781578048	-0.218192838	0.623504463	0.83066351	0.157038868	-0.475104911	1.227122563	2.424780191	1.713125273	2.451673535	2.326394244	0.217897529	0.963549729	1.063911758	1.017020647	-1.136218559	-0.422010684	1.684574965	0.293883662	1.011169764	-0.966706831	0.82459912	2.408109156	0.313864643	-0.654741559	0.456350169	-0.005486869	-0.297458481
19	10t	0.419364369	-0.475808263	1.215899588	1.925374194	0.87159758	0.035132627	1.340075057	1.013016636	1.397920272	2.025828272	1.484982285	2.213689818	1.558356334	1.784324023	0.209208653	0.108058339	-0.132871818	0.507248215	0.173188705	0.968109416	0.760395227	-0.190767332	0.31519229	1.224971777	-0.45882307	1.261454228	-0.62134204	2.566084225	1.622562968	1.988042659	2.101700765	-0.879738049	1.63966896	2.159520631	0.437426889	-1.070171746	-0.427331085	1.57185818	0.360273786	2.024929959	-0.893051314	0.841730433	2.631859808	-0.022632214	0.173142785	-0.573445547	-0.21390407	-0.296600602
20	10u	0.320764444	-0.527660615	1.100392669	2.070434412	0.754620464	-0.023268303	1.173951728	0.792804789	1.576340328	1.33113676	1.868892986	1.826708943	1.39068712	1.317214577	0.199356042	-0.112326383	-0.027985519	0.394194538	0.560993068	0.342672089	0.740347282	-0.143671212	0.626682671	0.823783829	0.167106333	-0.395212766	1.203635825	2.1266611	1.473303608	2.143920826	2.328928482	0.209998594	1.025917735	1.143531176	1.091275433	-1.05322905	-0.43236999	1.459415917	0.314486688	1.061583777	-0.82340452	0.857287298	2.527223735	0.325734681	-0.647946671	0.462544034	0.001567544	-0.295788718
21	10v	0.492218758	-0.482228078	0.93661688	1.421916758	0.538510177	-0.328502024	0.947206659	1.961356075	0.471434814	0.6185361	1.453121566	2.215439149	1.407111185	1.126092851	-0.048524418	0.868313237	-0.638149386	0.069668205	0.567673082	0.587180223	0.703309587	1.088778163	-1.383196578	1.3931598	0.605480674	-0.176092463	0.639990955	1.699719096	1.087897526	2.262554347	2.385950468	0.074505784	-0.284442487	2.525867511	0.622206956	-0.683723065	-0.441688168	1.021353873	0.417622384	1.611804658	-0.694895928	1.065075387	2.273055416	2.261472783	-2.328426104	0.51674772	1.03635861	-0.294288893
22	10w	0.266637193	-0.39765936	1.496277002	2.776674351	0.295092958	-0.228057472	1.737780988	1.687566714	2.720140372	2.066050008	2.812176268	1.536839706	2.446127665	2.003816957	0.227553937	0.158512475	0.424277079	0.563920857	1.180273211	0.434119767	1.37297951	0.171324945	0.592638158	0.335229877	0.488167214	-0.742197855	1.084079922	2.821315266	1.878951419	2.318133196	2.411102794	0.036459708	1.167501735	0.99339982	0.292105576	-1.395868492	-0.445579864	2.001137662	-0.085158315	-0.002858448	-1.028923065	1.040408288	1.886895781	0.790261841	-0.418681619	0.089884699	0.409574305	-0.326019876
23	10x	0.438091508	-0.352226823	1.294763094	2.0057212	0.08450177	-0.548177177	1.453932795	2.912549952	1.41369985	1.272036698	2.339184873	1.911698499	2.395449466	1.771412452	-0.044530746	1.20665085	-0.275868305	0.216921426	1.150307311	0.664817325	1.297366085	1.494537122	-1.577446386	0.996476162	0.90818081	-0.501811581	0.55057642	2.323080618	1.468258935	2.427653993	2.468124773	-0.099033225	-0.136293028	2.402066905	-0.156305263	-1.01841408	-0.45504404	1.562807937	0.01746706	0.557042445	-0.876750625	1.256252616	1.658201233	2.712612909	-2.06982817	0.134998208	1.436098372	-0.322697733
24	10y	-0.522162209	0.033455913	0.631653088	1.726734086	-0.426933992	-0.584225896	0.374950443	0.649415367	1.509530362	1.048289345	1.860060837	1.694723193	1.136788726	1.083767211	-0.235294236	-0.235986708	-0.015433214	0.144236332	0.627823938	0.447643422	1.113733672	0.34235615	0.609973905	0.417319721	0.452840697	-0.432722685	0.811989144	1.701289627	1.059469887	1.727884812	2.233788198	0.283347951	1.412304062	1.310667351	1.59189713	-0.928898448	-0.478078535	1.108866421	-7.80E-05	1.549519749	-0.508401849	1.146737011	2.386600676	0.819426689	-0.39749885	0.113688135	0.429376994	-0.314632228
25	10z	-0.350707894	0.07888845	0.509695348	1.204598204	-0.5664165	-0.826409983	0.219950466	1.662831627	0.570144988	0.478807851	1.52322226	1.998855069	1.164095996	0.93991063	-0.42737502	0.614576336	-0.5389385	-0.106435657	0.630043235	0.636084363	1.063651997	1.383763742	-1.124250088	0.943726068	0.79516952	-0.253183156	0.379864888	1.378422584	0.76665114	1.826408124	2.290810177	0.147855021	0.158865806	2.655491759	1.133998259	-0.545432187	-0.48437298	0.673716814	0.078709741	2.081093302	-0.408241304	1.342909145	2.148586176	2.730897692	-2.030536809	0.149189544	1.448566276	-0.312433172
26	15a	0.392112445	-0.402391916	0.790347782	0.475260512	0.438492196	-0.180028647	0.639157619	0.673589902	1.193047417	1.136195515	-0.297741628	-0.489919735	0.991537205	0.450748869	-0.153423891	0.028591916	0.554073549	0.494766979	-0.436604612	-0.359634337	0.686168117	0.185831443	0.929350392	0.107174253	-0.719030258	1.129987515	0.144585484	1.140876839	0.640672146	0.137965944	0.63017575	0.135226715	0.049720433	-1.920095552	-0.795893904	-1.808942524	-0.446004674	1.123539227	-0.658080989	-0.233184386	-0.635491557	0.895752179	-0.351495509	-0.21210087	0.954423847	-0.597958181	-1.191664656	-0.293594803
27	15b	0.194912595	-0.249797851	0.609488265	0.33201657	0.252631973	-0.271472188	0.356485879	0.463153123	0.966807875	1.064995889	0.003241008	-0.172129744	0.741795044	0.67370273	-0.248995594	-0.064895191	0.434791072	0.404155655	-0.289115363	-0.145215809	0.654314775	0.228055448	0.915934928	0.140493932	-0.663083695	0.989439523	-0.250706269	0.985673501	0.60046932	0.142049596	0.878943397	-0.095669729	0.103129594	-1.171926075	-1.162625151	-1.509595719	-0.454032552	0.900664256	-0.640054995	-0.250929701	-0.525221082	0.915582096	-0.258916214	-0.203591963	0.959424268	-0.588844802	-1.106593255	-0.292305067
28	15c	-0.002287256	-0.13053744	0.445853463	0.203506292	0.08354112	-0.354206827	0.103140292	0.273877566	0.763838682	0.862038511	-0.027386243	0.088837289	0.517962737	0.517993619	-0.334652048	-0.148981319	0.327777633	0.307451019	-0.344706078	-0.019534605	0.625335408	0.265898922	0.903868488	0.170386367	-0.612708128	0.97987509	-0.315564972	0.781105083	0.489173716	0.130247181	0.800896705	0.08221956	0.151393087	-1.10971064	-0.620464696	-1.841061065	-0.461343628	0.678495968	-0.623739341	0.451921929	-0.425033972	0.931536255	-0.17574319	-0.195890784	0.963946471	-0.580582128	-1.099680312	-0.291131778
29	15d	-0.199487106	-0.034240214	0.297094553	0.087567671	-0.070951963	-0.429420126	-0.125217778	0.102724137	0.580725183	0.678935651	-0.176777138	0.062555342	0.316207045	0.370313664	-0.411860227	-0.225016685	0.231232928	0.220206634	-0.40857104	-0.085453892	0.598857878	0.300009919	0.892957342	0.197354582	-0.567260633	0.971406004	-0.263096488	0.632626265	0.339010001	0.049265113	0.7897948	0.02641985	0.19521775	-1.053172824	-0.578972933	-1.352036483	-0.468029793	0.456945591	-0.608902144	0.476410609	-0.333607855	0.94414338	-0.100627851	-0.188887779	0.968055736	-0.57305647	-1.093382514	-0.290059849
30	15e	-0.396686957	0.075390474	0.161271199	-0.017558021	-0.212659396	-0.498093136	-0.33211138	-0.052790901	0.414689631	0.512909742	-0.312822954	-0.067782433	0.13341533	0.235825961	-0.481811226	-0.294104621	0.143692371	0.141099016	-0.466730927	-0.158502607	0.574571507	0.330914682	0.883043095	0.221807571	-0.52605178	0.963693424	-0.215032188	0.496084369	0.229593765	-0.070905721	0.792325164	0.01848247	0.235187002	-1.001571346	-0.541037815	-1.317945639	-0.474167878	0.235938611	-0.595351551	0.498811699	-0.249841851	0.953840424	-0.032465537	-0.182492311	0.971806004	-0.566173519	-1.087621316	-0.289076686
31	1	-0.458277674	0.464653491	0.683215698	0.847866202	0.506328804	0.062603859	0.407304035	0.070587247	0.397193704	0.363417134	0.99239525	0.427727316	-0.320458525	0.144828571	1.441984171	1.081741047	1.363748392	1.042254143	1.659901884	1.212065544	-0.492697607	-1.00817385	-0.360133653	-1.273916123	0.118604341	-1.53145791	-0.585668989	-0.516651327	-0.423011191	-0.003860016	-0.39462139	-1.075389164	1.634855259	0.581987468	-1.323695792	0.551095122	0.279046787	-0.584937715	0.551392331	-1.636492875	0.683210223	-0.513683812	0.485706462	-0.511586838	1.659856843	-0.263679028	1.342637671	0.136125228
32	2	-0.286823359	0.5668767	0.596126526	0.540447267	0.377926306	-0.128486009	0.297067452	0.799875151	-0.187498039	-0.095562099	0.882158003	0.933499819	-0.248360365	0.14019084	1.245961595	1.651147028	0.903139724	0.682690771	1.480045895	1.637086595	-0.476506053	-0.226398159	-1.561733151	-0.790232759	0.353341158	-0.881334698	-1.35143495	-0.621881314	-0.49485764	0.006187908	-0.199074951	-1.144994587	0.342062208	1.135908286	-0.820126803	-0.06891173	0.275546503	-1.018042778	0.629273599	0.312789254	0.738884616	-0.332374987	0.263736055	1.489586813	-0.12618244	-0.149876901	1.384902982	0.135248509
33	3	-0.359677749	0.493542659	0.744795666	0.915553472	0.573776179	0.098946038	0.517530108	0.074544283	0.413241911	0.89890449	0.281616509	0.477094956	-0.251546932	0.002537864	1.522115424	1.095972328	1.283048353	1.55496893	1.164601421	1.189002245	-0.501202675	-1.022325636	-0.673907745	-0.330898711	-0.853054324	-0.78750171	-0.759601287	-0.390560963	-0.456175996	0.033538533	-0.863123702	0.333269312	1.738534573	-0.742978154	-0.452701312	1.445415123	0.280884267	-0.475237829	1.764625016	-0.108692594	0.653953807	-0.514447791	0.805932925	-0.36946457	0.857651356	1.474052294	-0.45205762	0.136585729
34	4	-0.393982306	0.73453264	0.731626378	0.393531714	0.316766181	0.082242099	0.87665575	0.90473646	-0.448797872	-0.437934321	1.393671843	0.053271774	0.029068331	0.071229969	1.498340109	1.696204674	0.651286199	0.335995674	2.016324197	0.821202051	-0.468793714	-0.264912482	-2.022123997	-0.292864058	1.082462267	-2.318238054	-0.560354648	-0.725635918	-0.381901407	-0.316005612	-0.976543448	0.134543233	0.519292861	2.161294166	-1.803463967	1.586798331	0.273878252	-0.697062518	-0.066532331	-3.532151292	0.765392919	-0.089613824	0.096762539	1.445964402	-0.821979808	-0.79932072	3.302731463	0.134830894
35	5	-0.046691458	0.843546038	0.813556101	0.887537637	0.377926306	0.544984098	1.208945912	-0.429565735	1.383875384	-0.941020333	0.658893533	0.432354055	-0.20884094	-0.051416335	1.868398747	0.449744713	2.220467241	0.03244694	1.225064159	0.918751015	-0.476506053	-2.167903218	1.727560115	-3.188414446	1.046277446	-1.203597215	0.101004213	-0.820841359	-0.287799436	0.563981697	-0.629736543	-0.286707849	3.389912446	2.251603007	0.331172208	-0.601179858	0.275546503	0.162465608	-3.021276586	-0.304018162	0.738884616	-0.419992594	0.679981367	-3.895067094	5.585604301	-4.145346225	2.784239877	0.135248509
36	6	-0.87965541	1.00688095	0.382190958	0.63046675	0.144349931	-0.246011847	-0.111882131	0.513360148	0.393574433	0.199568956	0.048134597	0.262100441	-0.469414208	-0.23556625	0.983425983	1.294609779	1.244538576	0.929343704	0.847588604	0.989769408	-0.447052023	-0.175959963	-0.665617877	-0.990146375	-0.255157529	-0.433376484	-0.389320936	-0.673449254	-0.693334497	-0.216873636	-0.279479518	-1.022271913	1.17245132	0.045615482	-0.500613036	0.602405148	0.269171779	-1.455640225	0.760547121	0.111375113	0.840086626	-0.335480055	0.592353268	0.981996885	1.122331439	0.164196991	0.194778269	0.133653525
37	7	-0.717581783	0.600951104	0.806340171	0.788124548	0.902901692	0.648935349	0.236518279	0.250178483	0.188184525	0.87782519	0.898656463	0.642522008	-0.291393386	0.048195917	1.24515381	1.214524102	1.080294111	1.43794776	1.588076681	1.311179191	-0.791215732	-0.435568759	-0.961024358	-0.265502297	-0.488252401	-1.356718532	-1.113239695	-0.500522547	-0.491810455	-0.207940038	-0.863245395	0.227748785	1.070757405	-0.091370927	-0.871077683	1.202525878	0.904785416	-1.20619042	1.696327387	-0.783307048	0.745341032	-0.39952477	0.723047869	0.52639458	0.120324863	1.229411675	0.446907513	0.357884786
38	8	-0.466597043	0.592062129	1.012109504	0.826152347	1.052701867	0.602572606	0.600215258	0.598016263	0.125605931	0.979493078	0.99187117	0.554504159	0.220661706	0.132922104	1.35741593	1.459528047	0.964978606	1.46867678	1.622274299	1.126972624	-0.639279917	-0.379965312	-1.505567599	-0.040816274	-0.444227967	-1.54219989	-0.764046612	-0.398258395	-0.427462715	-0.100961307	-0.649327158	0.469135554	0.881510866	-0.265164246	-0.908201128	1.264440753	0.529213594	-0.985055489	1.869246511	-1.28179082	1.08253166	-0.81914108	0.839181401	1.056094235	-0.55837627	1.445688296	0.597301436	0.029833708
39	9	-0.618981858	0.545395012	0.867919538	0.894583371	0.975403639	0.693983403	0.031877863	0.376842931	0.399109602	0.982105321	0.879216697	0.514690441	-0.290074557	0.050996031	1.192369445	1.309261912	1.252384765	1.528442373	1.609935366	1.204007832	-0.80445457	-0.386525174	-1.065856693	-0.46115337	-0.554510528	-1.514700847	-0.882179375	-0.474800867	-0.477311571	-0.191963108	-0.923079874	0.261759505	1.472978239	-0.159582504	-1.028038419	1.400874311	0.905692911	-1.097344737	1.503328821	-1.418110919	0.716014179	-0.40046152	0.631420125	0.301497444	0.523540682	1.01101646	0.539053675	0.358422722
40	10	-0.411956251	0.523419491	0.928576805	0.953643469	1.127822449	0.619511365	0.712170197	0.702547255	0.630592458	0.751621505	0.646163512	0.980782027	-0.194333509	0.435454221	1.5898196	1.566222583	1.494510482	1.331043474	1.324915974	1.746468635	-0.832286061	-0.941129245	-1.372515869	-0.909071289	-0.594667618	-0.74500167	-1.455855965	-0.375415504	-0.181880045	-0.12335715	-0.515354986	-0.006771228	1.348894433	0.675622024	-0.957853495	0.669086869	0.907600713	-0.746983494	1.142259376	0.072067594	0.654361123	-0.422357483	0.768178202	0.212380443	0.617342136	0.684842407	-0.261133692	0.359553612
41	11	-0.510556176	0.728606657	1.016912798	0.86949106	1.050335788	0.930733229	0.651401297	0.63081252	0.580163239	0.62212775	0.565675665	1.025877783	-0.14972302	0.499851454	1.511395322	1.478617659	1.44535395	1.230982876	1.124075746	1.669286262	-0.818137047	-0.812839312	-1.161119938	-0.94200468	-0.562192475	-0.565973905	-1.250748764	-0.439470295	-0.064651039	0.080611229	-0.341316347	0.222595795	1.325208021	0.73656055	-0.457080319	0.267464356	0.906630825	-0.666256557	1.057996281	0.505872688	0.685704301	-0.370696169	0.667352055	-0.119386609	0.795726337	0.597788559	-0.246651471	0.358978691
42	12	-0.717581783	0.51798734	0.806340171	0.813295057	0.902901692	0.648935349	-0.064756524	0.367521387	0.44234453	0.345709661	1.058121737	0.959176395	-0.355260535	0.150333536	1.121699412	1.291405157	1.382873407	1.016978031	1.623644561	1.646310601	-0.791215732	-0.384440529	-0.749430963	-1.34881796	0.020863437	-1.151877743	-1.295078494	-0.569556415	-0.49586232	-0.03042539	-0.247461903	-1.119318031	1.370772409	0.628030364	-0.90413514	0.032009584	0.904785416	-1.20619042	0.516814443	0.042166732	0.745341032	-0.39952477	0.310851347	0.157699154	1.328640528	-0.312009061	0.985621787	0.357884786
43	13	-0.547086079	0.535024541	1.26403642	1.072360699	2.548215588	1.804686493	1.160693785	1.325902657	0.967281738	1.177490312	1.497518764	1.337964194	-0.1290819	0.213440679	1.724143803	1.997809876	1.740365391	1.651917109	1.968277962	1.88735117	-1.777540371	-0.951611988	-1.77209809	-1.564194607	-0.671462847	-1.703105269	-1.529583328	-0.298044644	-0.262241833	0.322958375	-0.338368999	-1.365794173	0.69916644	0.007475251	-1.188681709	1.005774807	1.241255991	-1.119645639	1.027566981	-0.573782202	0.269351024	-0.173895223	0.467047804	0.835786744	0.299284868	0.205793223	0.600019023	0.831316977
44	14	-0.474710995	0.606877087	0.88878762	0.840664781	0.902901692	0.832745459	0.332787658	-0.014770437	0.339598206	0.887532653	0.826620892	0.765652446	-0.273687585	0.050345947	1.342102743	0.990204629	1.20133643	1.452825842	1.521760479	1.415812971	-0.791215732	-0.760381347	-0.460353898	-0.440319629	-0.549634427	-1.193101496	-1.260296741	-0.491810928	-0.495231273	-0.167991214	-0.825622417	0.231646784	1.527123823	-0.072276877	-0.775617673	1.084331732	0.904785416	-0.883994406	1.508731884	-0.437766046	0.745341032	-0.368434652	0.677436082	-0.57664086	0.861710999	1.021088006	0.385747848	0.357884786
45	15	-0.692726385	0.58465465	0.873831235	0.809752047	0.902901692	0.893765333	0.460126207	-0.0601207	0.367618283	0.858510203	0.680924026	0.805530763	-0.375461129	0.021828546	1.437044647	0.971624312	1.261024605	1.470496538	1.355232971	1.376945	-0.791215732	-1.10779962	-0.47040352	-0.64960327	-0.808574401	-0.923320442	-0.942763936	-0.536801075	-0.582170467	-0.024954001	-0.061157931	-0.771269788	1.529158364	0.051244761	-0.787658555	0.732988349	0.904785416	-0.777034233	1.501514901	0.075761644	0.745341032	-0.458878634	0.391065024	-0.954277007	1.031150539	1.079903002	0.093286074	0.357884786
46	16	-0.707756026	0.572061936	0.88878762	0.706055617	0.902901692	0.832745459	0.49427451	0.31918139	-0.014524209	0.792109908	1.147944633	0.446078505	-0.281151193	0.076335523	1.399977882	1.29401186	0.960312863	1.334319137	1.761985768	1.124699563	-0.791215732	-0.755422694	-1.065954242	-0.486457727	-0.186047118	-1.774754588	-0.629466191	-0.521748298	-0.512526926	-0.054141059	-0.462016141	-1.215525293	0.726089815	0.357535968	-1.511705318	1.216719016	0.904785416	-0.883994406	1.568302253	-2.072872369	0.745341032	-0.368434652	0.255099157	0.035831804	0.041674522	0.84918324	1.288751704	0.357884786
47	17	-0.622645119	0.611074658	0.903744005	0.693023497	0.902901692	0.771725586	0.410814344	0.434024662	-0.136307206	0.933989002	1.155651189	0.401673482	-0.181471028	0.067935682	1.331440847	1.390719793	0.818797151	1.443787349	1.82180195	1.106510908	-0.791215732	-0.392213779	-1.490611868	0.060936628	-0.303557468	-1.896333302	-0.825589723	-0.493262864	-0.449330707	-0.253116036	-0.972248501	0.211782739	0.664429223	0.179792213	-1.36974377	1.43891417	0.904785416	-0.990954578	1.955592818	-2.288170673	0.745341032	-0.27799067	0.423013962	0.692901771	-0.691261181	1.435219507	1.127447288	0.357884786
48	18	-0.663796893	0.515765096	0.737619565	0.855433983	1.043173463	0.968969462	-0.186263237	0.17952734	0.513560149	0.935746639	0.822818339	0.514573172	-0.641046648	-0.091633392	1.131817259	1.177422863	1.406091557	1.54847422	1.564111353	1.182995479	-1.325299172	-0.826015045	-0.83462443	-1.020521929	-0.810265234	-1.683385983	-0.853619101	-0.549499293	-0.603721468	-0.112612703	-0.199267785	-0.662308328	1.629399154	-0.025495981	-1.062025541	1.136639799	1.549640028	-1.347865625	1.318488337	-1.194025197	0.152134257	-0.167413539	0.694747032	-0.253380964	1.166850697	0.775948041	0.516515199	1.261655619
49	19	-0.819844969	0.63724775	0.783402504	0.499486461	0.764730464	0.682027988	0.500878867	0.440637189	-0.197870956	0.017708209	0.895372831	1.21801443	-0.249600107	0.117851463	1.309097205	1.361769821	0.875205686	0.761394606	1.443709091	1.828913954	-0.76598565	-0.437336546	-1.134342015	-0.768630174	0.184611715	-0.747298025	-1.514478931	-0.649825686	-0.536461389	-0.028422015	-0.140446815	-1.11796014	0.315960128	1.008390243	-0.598828168	-0.136458517	0.903055948	-1.208514901	0.777018262	0.921745053	0.801230954	-0.277206466	0.19700496	0.775858291	-0.023479813	0.000663646	1.076962358	0.356859609
50	20	-1.106229822	0.495764903	1.221741262	1.007454832	1.924381723	1.333893465	0.64719532	0.986913242	0.80308027	0.696734825	1.29171248	1.190119127	-0.190590084	0.21944496	1.490548854	1.709408325	1.627351668	1.266571887	1.78286414	1.763487731	-0.915513436	-0.760931106	-1.079393223	-1.461750305	-0.13128666	-1.384815167	-1.034843947	-0.403454457	-0.356708845	0.207984601	-0.057683878	-0.966275032	0.944483313	0.344908291	-0.903058493	0.019220566	0.600560638	-0.998629284	0.417661264	-0.140643479	0.816813354	-0.15409585	0.441516008	0.311050711	0.977351714	-0.439691058	0.873016218	-0.08274451
51	21	-0.571496408	0.689100103	0.820291761	0.468070166	0.633158482	0.494248944	1.057314898	0.080178162	-0.386442094	0.202230032	0.804488042	0.922404698	-0.016054626	0.119739398	1.546436889	1.054436787	0.66189201	0.879856389	1.388392325	1.528697177	-0.259836374	-0.637889764	-0.601255776	-0.122765018	0.158683054	-0.773476389	-0.992186184	-0.612878076	-0.530374271	-0.066583494	-0.302113597	-0.919896524	0.332795245	0.654252773	-0.834732222	0.361067526	0.256498249	-0.854652225	1.254894121	-0.082797281	1.364600668	-0.702032184	0.510605861	0.202408914	-0.190376017	0.63705184	1.017869066	-0.562266762
52	22	-0.472896482	0.631321767	0.879594757	0.60074539	0.698348615	0.534950541	0.769134323	0.094063109	-0.184379362	0.454759095	0.908462755	0.905361142	-0.054850234	0.149503037	1.471239525	1.092456892	0.810493715	1.074307961	1.477545268	1.54814037	-0.26412754	-0.596890699	-0.764113828	-0.201901718	-0.01096262	-0.861021364	-1.136280483	-0.546414337	-0.50759853	-0.047290739	-0.382477389	-0.93945109	0.816777522	0.351347933	-0.888246261	0.22049705	0.257842164	-0.745393225	1.469604171	0.016741714	1.329769266	-0.705152105	0.358502562	-0.045173983	0.065716314	0.857579617	0.772248843	-0.561922635
53	23	-0.374296557	0.654284952	0.940858184	0.674670411	0.765630375	0.576997661	0.878601466	0.098159847	-0.234885469	1.056155124	0.820156703	0.519699764	0.01429322	0.043393874	1.546627666	1.105917223	0.678009142	1.553972388	1.509591521	1.112228974	-0.268556392	-0.602738558	-1.063787616	0.657801464	-0.511539818	-1.345466898	-0.386857219	-0.443897024	-0.48378373	-0.192091407	-0.697327757	0.403692973	0.919656113	-0.403947112	-0.820550402	1.458398132	0.259229198	-0.636076407	2.456916266	-1.27466972	1.293820287	-0.708714565	0.674900445	0.096763311	-0.737876618	2.178122632	0.324366577	-0.561567466
54	24	-0.472896482	0.709841044	0.879594757	0.53762215	0.698348615	0.534950541	1.169272333	0.083906233	-0.438241405	0.743847533	0.839977314	0.643525512	0.05215389	0.040783916	1.621381691	1.066812776	0.531593743	1.303621079	1.489840761	1.217771275	-0.26412754	-0.644318944	-0.888202547	0.709805521	-0.272977263	-1.194263346	-0.619764725	-0.508988016	-0.497798277	-0.207576643	-0.619575536	0.307548739	0.435209512	-0.067732362	-0.664238823	1.259945536	0.257842164	-0.745393225	2.241637025	-0.64064204	1.329769266	-0.705152105	0.826676892	0.344106973	-0.993627434	1.956541099	0.470657851	-0.561922635
55	25	-0.364470801	0.836508933	1.02262425	0.751071497	0.765630375	0.759288684	1.347998066	0.225579747	0.108148529	0.928840751	0.463294784	0.427553166	0.092277385	-0.032745813	1.771198083	1.102879352	0.907428167	1.442772553	1.14556255	0.902293112	-0.268556392	-1.003698014	-0.616201179	0.371126469	-0.43131123	-0.820731176	-0.234199089	-0.468397841	-0.463909672	0.25947848	-1.370297675	0.07657333	1.114491399	-0.766001265	-0.092188488	1.608706936	0.259229198	-0.313880392	2.019435619	-0.35769378	1.293820287	-0.677624447	0.852420805	-0.578962459	-0.167164796	1.705070535	0.073675678	-0.561567466
56	26	-0.617852067	0.353541307	0.6160925	0.888760369	0.715886886	0.106309624	-0.115944178	0.598974158	0.571722898	0.544958402	0.359922267	0.62438214	-0.515761676	-0.048849891	1.17862265	1.524209764	1.535840645	1.33944699	1.228769394	1.386433269	-1.053232576	-0.565631739	-1.184182009	-1.301393687	-0.773641384	-1.033255428	-0.880127251	-0.505666437	-0.529371097	0.061534819	-0.078129967	-0.468556842	1.213417132	-0.137446539	-0.537079974	0.43409567	0.928879682	-1.149849083	0.973718058	0.093226052	0.068599987	-0.130028218	0.768972957	0.943879052	0.961036505	0.484313634	-0.008319931	1.049120204
57	27	-0.609156101	0.756014329	0.951764403	0.719986032	0.975403639	0.880908934	0.875682671	0.622394078	0.283095621	0.409321202	0.842433606	1.014005851	-0.162496917	0.520229956	1.569589193	1.493471816	1.253113359	1.020340774	1.284356362	1.588817915	-0.80445457	-0.859674787	-1.16422797	-1.169978194	-0.169026642	-0.841511291	-0.938261322	-0.51274729	-0.104140738	0.273801834	0.195948139	-1.107501719	0.660527632	1.297720054	-0.942600201	-0.214789178	0.905692911	-0.775148723	0.941300725	-0.154100038	0.716014179	-0.369371401	0.297032394	0.228133691	0.452468919	0.202639714	0.543971448	0.358422722
58	28	-0.559411069	0.798607333	1.853488063	1.012572522	1.907196441	1.613652266	0.999824575	0.613789496	0.381855453	1.116461731	1.114566969	0.937814455	0.81314698	0.332751026	1.532975786	1.37210092	1.264126317	1.586916617	1.766065828	1.612481212	-0.938127188	-0.556873978	-0.979234196	-0.334311545	-0.537974399	-1.387440912	-1.22237977	-0.17561141	-0.17288032	-0.017913283	-1.220477136	0.719178873	0.542562465	-0.722992639	-0.899811678	1.28987822	1.348298657	-1.019900532	1.943277931	-1.092893302	4.858958028	0.759488203	-0.261993337	-0.484415935	0.242042147	1.194478437	0.129138161	0.353308853
59	29	-0.226704794	1.082684148	1.342533855	0.883822208	2.60448935	2.47637906	1.903090346	1.428625891	1.12776316	0.80435434	0.844303998	1.297070621	-0.100613854	0.338642896	1.988818	1.949280586	1.79808627	1.28526436	1.242137931	1.723864053	-1.954525592	-1.436947562	-1.673446481	-1.871109189	-0.625152425	-0.896714623	-1.029884904	-0.481373521	-0.177048099	0.226367422	0.158876427	-0.976562256	0.621945466	0.827520922	-0.92545276	-0.10498484	1.516567549	-1.068829283	0.739810074	-0.241974411	0.752461516	-0.337916092	0.37774089	0.071874445	0.470888667	-0.078206701	0.06367641	0.598657212
60	30	-0.128104869	1.05453573	1.410884287	1.033253277	2.701315334	2.549908201	1.712909338	1.459803954	1.374717	1.053792377	0.953985598	1.595328547	-0.087180208	0.412286758	1.942771009	1.948347809	1.943275023	1.477043885	1.335101459	2.04540112	-1.985739403	-1.405071904	-1.685166146	-1.632290683	-0.863775498	-0.827524117	-1.743756483	-0.419208193	-0.090483026	0.031225924	-0.251539827	0.251300006	1.289826678	0.629776486	-0.544114938	0.067630278	1.516392589	-0.960778855	0.856169704	0.551572986	0.722668908	-0.339398215	0.747551674	-0.271096557	0.821222747	0.237239063	-0.364915634	0.599565597
61	31	-0.36334101	0.781940505	0.783978285	0.774441937	0.506328804	0.189628242	0.85886519	0.464436787	0.457042407	0.121445772	0.286039331	0.740309229	-0.136480622	0.403925266	1.633758805	1.317443918	1.354217739	0.857799085	1.011590763	1.41095121	-0.492697607	-1.032822303	-0.82287316	-0.80214476	-0.205942851	-0.421735288	-1.156954526	-0.424370374	-0.145106916	0.054826961	-0.228727625	0.076755982	1.552653165	1.179757943	-1.088466584	1.131385994	0.279046787	-0.369701873	0.526039404	0.013494531	0.683210223	-0.392149711	0.715565256	-0.251327714	1.023538389	0.140551632	0.071126878	0.136125228
62	32	-0.359677749	0.144280028	0.744795666	0.802014839	0.573776179	0.098946038	0.517530108	-0.03634157	0.024153992	0.642098403	0.04483513	0.205860418	-0.251546932	-0.454123959	1.522115424	1.042025342	1.002205153	1.478153299	1.237822353	1.146432414	-0.501202675	-1.022325636	-0.687904153	0.049598047	-0.688444029	-0.939792001	-0.730318922	-0.453708226	-0.886560466	-0.777481083	-1.230134619	1.387650993	1.473912999	-1.698570383	-0.298959673	0.90971749	0.280884267	-0.475237829	1.82894412	-0.209596113	0.653953807	-0.514447791	0.805932925	-0.36946457	0.435882984	1.561281331	-0.182794999	0.136585729
63	1	0.827287324	-1.078118605	-0.814292331	-0.96737457	-0.472714976	0.297003393	-0.339331264	-0.741512701	-0.642652211	-0.596267605	-1.381307591	-0.741166127	-0.592438571	-1.221427336	-0.45449232	-0.687799144	-0.62807709	-0.420006081	-0.9277745	-0.404989316	-0.58026549	-0.574028186	-0.176253988	-0.048146728	-0.602134393	0.467360433	-0.720043527	-0.947579227	-1.207252019	-1.196540531	0.259730208	0.328381237	-0.598501719	-0.911554082	0.303864173	-0.824655803	0.536653716	0.57704625	-0.269458942	0.809323136	-0.230184418	-0.864022357	-0.757193212	-0.547150083	-0.19785112	0.226792111	-0.734044416	0.751643787
64	2	0.842316965	-1.224786687	-0.859304078	-1.008663408	-0.472714976	0.405307803	0.138734621	-1.046526803	-0.491272888	-1.714672729	-0.669087117	-0.741166127	-0.614826696	-1.42088266	-0.243586943	-1.03275084	-0.405079585	-1.290002036	-0.319967104	-0.404989316	-0.58026549	-1.149752046	1.023026213	-1.10038901	0.693373697	-0.526690619	-0.720043527	-1.099594995	-1.251774202	-1.196540531	0.001564205	0.471270989	-0.576322754	-0.556809077	0.400984269	-0.824655803	0.536653716	0.70308156	-1.565949302	0.249048468	-0.230184418	-1.047332928	-0.059977157	-1.754206989	1.067074817	-1.503370077	0.761213289	0.751643787
65	3	0.925887249	-1.215897713	-0.762467003	-0.985459014	-0.398383007	0.356382874	-0.263987619	-0.630707135	-0.446553158	-1.102330211	-0.615381639	-1.691607217	-0.487036477	-1.361403063	-0.419716544	-0.685616472	-0.484652722	-0.791306201	-0.208910679	-1.200821852	-0.594827858	-0.616499943	-0.034535379	-0.537362947	0.256007553	-0.959708599	0.559468099	-1.111539312	-1.154585361	-1.306921681	0.350817962	0.383382545	-0.127025008	-0.610618674	-0.206759798	-0.269716826	0.538057313	0.685916597	-1.014475246	-1.552838617	-0.247968685	-0.86164411	0.041919052	-0.588124939	-0.038586381	-0.38248954	0.308155362	0.75206676
66	6	0.686234653	-1.18849004	-0.24651323	-1.037654898	0.212607748	1.727728486	0.40923205	-0.096324597	-0.685408629	-1.052376062	-0.385207205	-0.481017094	-0.075763069	-1.405037302	-0.24376576	-0.242813965	-0.572800025	-0.802964857	-0.111211242	-0.197171824	-1.029886075	-0.619340842	-0.639494682	-0.68315383	0.121062634	-0.810922929	-0.996297476	-1.055858761	-1.268108135	-1.212798475	-0.067700455	0.469074142	-1.014173628	-0.887871389	0.356403192	-0.866602261	1.167498432	0.691196019	-0.920486742	0.148650331	-0.179341784	-0.587102031	-0.703370524	-0.652593669	-0.095137831	-0.83027609	0.468419409	0.972315232
67	9	0.587634727	-0.959598942	-0.308194409	-1.023805184	0.126371525	1.638406706	0.770664481	0.088738914	-0.627412091	-0.79139543	-0.939727005	-0.603662811	-0.136670883	-1.223204359	-0.063224084	-0.170262096	-0.549822806	-0.542481133	-0.57383182	-0.275637061	-1.005657467	-0.788110303	-0.843670309	-0.334770715	-0.39872724	-0.089825632	-0.903994833	-1.120061201	-1.232163936	-1.258293386	0.330562632	0.297518869	-1.287607255	-0.55545475	0.116060746	-0.857088493	1.167307272	0.58348313	-0.568626185	0.306506852	-0.161067175	-0.589171603	-0.660202605	-0.237841906	-0.698018348	-0.048997575	-0.343636999	0.971815904
68	10	0.728687398	-0.924783791	-0.863579275	-0.9511263	-0.543562629	0.240532318	-0.071575264	-0.315062404	-0.422203751	-0.801611722	-1.226050467	-1.449429307	-0.424702573	-1.473518321	-0.396882071	-0.397216172	-0.429592726	-0.548900356	-0.738236203	-1.039787902	-0.566385643	-0.574398061	-0.56033848	-0.505361375	-0.204576876	-0.111664636	0.297988896	-1.026281366	-1.25056811	-1.201349467	0.354581389	0.561366427	-0.680902736	-1.009453134	0.514273718	-0.905968238	0.535315914	0.468242244	-0.666574183	0.017871251	-0.213233784	-0.866783834	-0.709826069	-0.255747676	-0.102327315	-0.31467577	-0.246745302	0.751240642
69	11	0.873608747	-1.245527628	-0.241007349	-1.006126417	0.398015538	1.636174397	-0.071461071	-0.380122134	-0.224840408	-0.581625657	-0.795126301	-1.33721252	-0.066564713	-1.399998085	-0.454548055	-0.466892701	-0.245856769	-0.298463915	-0.369789477	-0.940358499	-1.081977197	-0.371045305	-0.660017845	-0.744155725	-0.449677018	-0.62218532	0.234466839	-1.228385664	-1.231561885	-1.303534044	0.488672656	0.384000879	-0.573477259	-0.526119116	0.05138837	-0.305298484	1.167914764	0.58446506	-0.861483463	-0.796080787	-0.218608047	-0.615316566	0.804785319	-0.311455079	-0.207556808	0.019437777	-0.309347215	0.97338907
70	12	0.775008822	-1.136637688	-0.305923713	-0.971346984	0.303050558	1.54466625	0.275353492	-0.155754925	-0.283908976	-0.52533628	-0.92517444	-1.419453101	-0.097152718	-1.466465152	-0.317290088	-0.372831771	-0.314625042	-0.272670015	-0.441624316	-0.982777998	-1.055296389	-0.444584896	-0.651822292	-0.636196814	-0.497086832	-0.546064818	0.2657662	-1.17124183	-1.28047978	-1.345877357	0.362421445	0.3911863	-0.862484827	-0.974979404	0.061690385	-0.29809078	1.16770061	0.476725728	-0.559538207	-0.781298222	-0.198500176	-0.616533337	0.090792079	-0.041318261	-0.475700884	0.158693152	-0.420003734	0.972839008
71	13	0.676408896	-1.086637205	-0.367660501	-1.12456205	0.212607748	1.457640149	0.847045758	-0.109365163	-0.825454313	-0.53172455	-1.007896785	-1.00458539	-0.111678536	-1.523912856	-0.075725689	-0.327104957	-0.694282532	-0.280856635	-0.524726326	-0.623163601	-1.029886075	-0.619897407	-0.784787795	-0.181404294	-0.68573015	-0.312659177	-0.329112238	-1.147849397	-1.347262373	-1.313574045	0.186597897	0.4266343	-1.528398481	-1.03721078	0.371921709	-0.579001579	1.167498432	0.369000004	-0.281691263	0.132329041	-0.179341784	-0.61819215	-0.612150087	0.434411583	-1.150087294	0.311437678	-0.421214733	0.972315232
72	15	1.001309344	-1.191823406	-1.368392967	-0.884151184	-0.398383007	-0.445877987	-1.069679654	-1.07307793	-0.507134921	-0.564112932	-0.532360869	-0.900740899	-1.309387299	-1.35054812	-0.675023144	-0.888977624	-0.565709442	-0.496656877	-0.233358419	-0.558395163	-0.594827858	-0.397102501	0.181334654	-0.504171098	-0.207386364	-0.657804144	-0.447601194	-0.130670072	-0.854773111	-0.872599918	-0.089283829	0.413694534	0.090774097	-1.41744326	0.306490689	-0.692251078	0.293621202	0.308986094	-0.346727512	-0.018502928	-1.130292685	-0.995484225	-0.241929543	-0.729585587	0.343528796	-0.227537705	-0.021458689	0.864189236
73	16	0.902709419	-0.939228375	-1.405629978	-0.981990149	-0.472714976	-0.485784917	-1.16484776	-1.141777042	-0.512847333	-0.646906437	-0.865566024	-0.677067327	-1.371693926	-0.779526861	-0.708745315	-0.974571395	-0.485406182	-0.486821379	-0.641704836	-0.435811989	-0.58026549	-0.359817346	0.332419165	-0.351996717	-0.583584043	-0.097407908	-0.41834494	-0.425055017	-0.414660645	-0.912742688	0.725604109	0.011224406	-0.00556829	0.156009582	-0.283640822	-0.358240363	0.291353862	0.199469197	-0.600479955	-0.282589753	-1.119497899	-1.001771849	-0.23063561	-0.726923059	0.252917113	0.192525295	-0.614270023	0.863739034
74	17	0.804109494	-0.943672862	-1.441012864	-1.033737006	-0.543562629	-0.523704763	-1.254917567	-1.198773974	-0.586884208	-0.652875289	-0.947802689	-0.964951881	-1.430662683	-1.375028326	-0.740660931	-0.994701401	-0.571999661	-0.41955843	-0.636715264	-0.82806874	-0.566385643	-0.324529577	0.341485824	-0.207740722	-0.481215409	-0.532123891	0.118619654	-0.442138126	-0.651480398	-0.488367629	0.965338289	0.59380403	-0.001281005	-0.495850283	0.865197408	-0.894932122	0.28919166	0.090047982	-0.529967734	0.334726626	-1.10921614	-1.008262697	-0.219922099	-0.724392378	0.253442173	0.113737834	-0.288882402	0.863309906
75	18	0.705509569	-0.885894527	-1.474676743	-1.063729702	-0.611165369	-0.559782376	-1.340288076	-1.252839627	-0.650226498	-0.718258708	-0.956410636	-1.030286204	-1.486554818	-1.233251647	-0.770911385	-1.013796145	-0.600429766	-0.49462983	-0.576312486	-0.817813211	-0.553141487	-0.291082827	0.350086258	-0.183136888	-0.383849865	-0.405483491	-0.310758816	-0.537312579	-0.6639631	-0.71197868	0.036314672	0.765206926	0.002789437	-0.583905012	0.389717186	0.148164856	0.287127449	-0.019283879	-0.526493624	-0.06662406	-1.099411726	-1.014941988	-0.209745706	-0.721984014	0.253938262	0.115171947	-0.349861183	0.862900407
76	19	0.630087473	-0.822560582	-0.910509873	-1.051327832	-0.611165369	0.186761046	-0.185503984	-0.358975657	-0.500602489	-0.934249456	-1.10834923	-1.25691564	-0.505203786	-1.127081552	-0.435320758	-0.424833876	-0.407880355	-0.637308483	-0.709499518	-0.902068221	-0.553141487	-0.535227844	-0.529990408	-0.578143605	-0.247988436	-0.05551736	0.080341766	-1.176901547	-1.134104105	-1.279966566	0.291252944	0.326185024	-0.739014033	-0.074696417	0.014723675	-0.17135388	0.534039384	0.359500195	-0.947334556	-0.329915413	-0.197059515	-0.869901613	-0.691822527	-0.252588884	-0.068187996	-0.271325773	-0.401431174	0.75085596
77	22	0.617351649	-1.010710546	-0.24651323	-1.023433722	0.212607748	1.727728486	0.804344622	-0.430630249	-0.715048004	-0.107629718	-1.339436653	-1.00458539	-0.102361891	-1.426062637	-0.019205409	-0.520914713	-0.673755179	0.056715733	-0.809794932	-0.623163601	-1.029886075	-0.959214535	-0.646491393	0.192291264	-1.211378055	0.156617163	-0.329112238	-1.090503592	-1.317571264	-1.307455419	0.329707813	0.355292634	-1.267945673	-1.11611003	0.32581207	-0.579001579	1.167498432	0.691196019	0.158129914	0.425689822	-0.179341784	-0.587102031	-0.783331213	-0.554605997	-0.869067257	0.91674038	-1.075118834	0.972315232
78	24	1.032464182	-0.524409555	-0.691102142	-0.181685451	0.540137485	0.206186392	-0.008606135	-0.361756127	0.469174081	0.541855746	-0.278668684	0.14464995	-0.32555487	0.990722532	-0.576952958	-1.110781416	-0.315272183	-0.252465578	-0.883259336	-0.134623567	-0.567651853	-0.575997517	0.879081751	-0.1180714	-0.820259995	0.979416072	-0.899734949	1.132915081	1.000339566	0.006698588	0.674435265	-0.44703032	0.784157503	0.042221144	-1.26503173	-1.058683529	-0.052287201	0.509744252	-0.036424105	-0.383124451	-0.798253534	-0.104517062	0.540393103	-1.323860146	0.465258761	0.565494691	-1.354962447	0.539501377
79	25	0.876279161	-0.817375347	-0.387946111	-0.840333665	0.044055174	1.63873091	0.593247479	-0.378791959	0.25234301	-0.887628546	-1.268109377	-1.003713284	-0.350598768	-1.318417462	-0.057744506	-0.598339216	0.117781688	-0.532216179	-0.827825403	-0.743033157	-0.982530347	-1.227773765	0.164311713	-1.165834565	-0.473608689	-0.087928375	0.104449758	-1.201165114	-1.234036133	-1.263242417	0.695812199	0.313928657	-0.3345729	-0.410416442	0.4474435	-0.530412819	1.167126272	0.58274253	-1.291608943	0.323290235	-0.14361658	-0.682067516	-0.528145795	-1.195229426	0.657922258	-0.475764285	-0.720387129	0.971339349
80	28	1.020823913	-1.115526373	-0.58890954	-0.800691201	-0.398383007	0.529287985	0.196859378	-0.502808743	-0.292634824	-0.494355869	-1.525407499	-1.220629717	-0.101640866	-1.568495471	-0.275119804	-0.519785824	-0.437685875	-0.363987565	-0.898077463	-0.806458421	-0.594827858	-0.698224948	-0.412518403	-0.33217566	-0.44837058	0.187041548	-0.074575659	-0.770879474	-1.315285147	-1.228482981	-0.262541258	0.531316611	-0.56101963	-1.926424514	0.431804604	-0.548654071	0.538057313	0.882077303	-0.256385802	0.255100538	-0.247968685	-0.64724342	-1.166414034	-0.300394886	-0.245216403	-0.08754709	-0.500197495	0.75206676
81	29	0.686234653	-1.013303164	-0.24651323	-1.155033104	0.212607748	1.727728486	0.908079651	0.112541432	-0.839755315	-0.994871403	-0.559963045	-0.52169469	-0.047539141	-0.83338626	-0.015577569	-0.135422073	-0.592877279	-0.726411601	-0.42396586	-0.245057871	-1.029886075	-0.833387993	-0.881618681	-0.39226419	-0.234407903	-0.236641297	-0.85777205	-1.185937778	-1.03178907	-1.276453186	0.631938975	-0.109516052	-1.72423625	0.559132017	-0.140689569	-0.707047683	1.167498432	0.691196019	-0.849345514	0.306748184	-0.179341784	-0.587102031	-0.682162803	-0.243097347	-0.725734616	-0.197228288	-0.320310517	0.972315232
82	30	1.074163734	-0.754041402	-1.431079183	-1.256534515	-0.611165369	-0.737654106	-1.241307534	-0.024633644	-1.293472819	-1.191267019	-1.027558994	-0.633475695	-1.213192679	-0.883926898	-0.878351316	-0.063627842	-0.986510808	-0.850444792	-0.859416471	-0.616013256	-0.553141487	0.730299644	-1.462701546	0.276768091	-0.140789159	0.082933784	0.136511579	-0.696280869	-0.319461862	-0.454863682	0.54524631	0.405933276	-1.13937558	0.481050628	0.494400213	-0.880286467	0.287127449	-0.233204222	-0.537934866	0.371202308	-1.099411726	-0.834054024	-0.42951203	1.189687582	-1.397971442	0.231818452	-0.296929435	0.862900407
83	31	0.868404862	-0.564903773	-1.224972618	-1.420026113	-0.737488742	-0.455206112	-0.498390323	0.166851203	-1.421300169	-2.370337099	-1.173031452	-0.592916533	-0.870217341	-0.977679903	-0.520578756	0.105336413	-0.930814882	-1.684138708	-1.054925226	-0.783678779	-0.528393454	0.628180881	-1.683954861	-0.213322098	0.902343651	0.24488362	0.652769405	-0.985429954	-0.224725829	-0.000379812	0.404090775	0.807915073	-1.071819212	1.418709181	1.269933564	-1.39694655	0.283267513	-0.021150855	-1.976501004	1.021233498	-1.081107812	-0.604857438	-0.853142246	1.047344756	-1.275764909	-1.282939406	0.64471615	0.86213514
84	34	0.732624548	-0.905339159	-0.997108329	-1.196407303	-0.675741111	0.23621934	-0.149486671	-1.23362134	-1.019276754	-0.914631701	-1.11067469	-0.850801615	-0.838989067	-1.24753169	-0.330921512	-1.056475788	-0.825122009	-0.598394293	-0.722988797	-0.561087297	-0.540490473	-0.970268387	0.411953498	0.122614579	-0.346736626	0.184721225	-0.967209826	-1.164982204	-1.190083626	-1.142725347	0.22136607	0.715528602	-0.951127861	-0.52525854	0.600929419	-0.53333818	0.532820013	0.376851411	-0.341182184	0.962944933	-0.181609472	-1.056661799	-0.130892894	-1.462814861	0.072946816	0.298369397	-0.510724856	0.750488505
85	35	0.995797335	-0.939228375	-1.214485339	-0.89056539	-0.584408536	-0.603392614	-1.12844398	-1.300959589	-0.735065483	-0.280839032	-0.819379147	-0.633812769	-1.317592899	-0.547881246	-0.718880663	-1.196737398	-0.869869531	-0.32410205	-0.708090175	-0.498547603	0.190208496	-0.054190595	0.816407113	1.407411611	-0.463669613	0.405930696	0.080933216	-0.204424601	-0.284865092	-0.794389787	0.847376537	0.03353372	0.162672203	-0.108321077	-0.329222449	-0.393883861	0.148975882	0.256490475	-0.056639252	-0.286518283	-1.218972724	0.048663588	0.35448567	-0.811656212	-0.284583222	0.946479409	-0.813957745	0.613381842
86	36	0.995797335	-0.94811735	-1.237647013	-0.97066984	-0.584408536	-0.586506438	-1.022450804	-1.40908654	-1.020490206	-0.061057926	-0.815385736	-0.917206735	-1.460944049	-0.73053631	-0.59455889	-1.211747782	-1.119063497	-0.120608028	-0.628089003	-0.72581644	0.190208496	-0.052798355	0.955812149	1.64961838	-0.536357811	0.549535937	0.425567597	-0.211644109	-0.352145042	-0.843926511	0.635614815	0.089336543	0.315567783	-0.384027397	-0.339898704	-0.250438197	0.148975882	0.275565613	0.285253539	-0.61296586	-1.218972724	-0.044203001	0.752980939	-0.906086851	-0.661159014	1.417786833	-0.850093086	0.613381842
87	39	1.352742758	-1.110341138	-1.957857692	-1.490511634	-1.65007767	-1.036489241	-0.902815509	-2.273165771	-1.360367243	-1.20273821	-2.645019971	-1.598916226	-2.445827673	-2.272542567	-0.135943974	-1.297969612	-0.769750728	-0.323548208	-1.508492251	-0.829828874	0.173582462	-1.104478173	1.000075006	1.212303892	-0.763813606	1.440678377	0.124072659	-1.492174941	-1.701607684	-1.529474179	0.453518982	0.490883291	0.165204396	-1.401061692	1.14479534	-0.573682313	-0.016644883	0.703629192	0.179169629	2.187755454	-0.887773109	-2.565945449	0.263656859	-2.032123916	-0.006836365	1.064819927	-1.683117221	0.259974536
88	43	0.873608747	-1.213305095	-0.241007349	-0.962798036	0.398015538	1.636174397	0.447336397	-0.092060535	-0.44461095	-0.317215379	-0.850429437	-1.117325967	-0.024002877	-1.432890561	-0.268578517	-0.271681955	-0.406154242	-0.191520753	-0.411749006	-0.749494633	-1.081977197	-0.483143571	-0.823015006	-0.625102073	-0.60186767	-0.533384059	-0.081615857	-1.042229328	-1.276963235	-1.288598919	0.091439606	0.429606678	-1.334877409	-1.04429022	0.141454732	-0.447262458	1.167914764	0.58446506	-0.343469277	-0.53329187	-0.218608047	-0.615316566	-0.748902062	-0.007995788	-0.433205567	-0.046692117	-0.250362981	0.97338907
89	44	0.897197409	-0.997006711	-1.277710767	-0.941447916	-0.65317563	-0.622365073	-1.143680753	-1.438732751	-0.859575247	-0.792735832	-0.390834881	-0.92332181	-1.537021516	-1.084206633	-0.664572227	-1.223618905	-0.910370512	-0.743154203	-0.286602843	-0.816828664	0.1859974	-0.049378303	1.439997312	0.683661719	0.583085322	-0.488303679	0.749328839	-0.222797845	-0.481185244	-0.429866779	0.647272745	0.533310716	0.168631007	-0.506981133	0.47018532	-0.943254787	0.146154323	0.165925725	-0.531840714	-0.402508522	-1.200026052	-0.048656315	0.064835021	-1.145201701	0.204893976	-0.182860028	0.451073688	0.613492747
90	47	0.988436576	-0.846634888	-1.418671376	-1.14416762	-0.543562629	-0.614854816	-1.204101672	-0.653009591	-1.071615924	-0.7078471	-0.948798612	-0.654871585	-1.290320522	-0.83316798	-0.795819819	-0.549798673	-0.884002354	-0.513804774	-0.753565882	-0.527565843	-0.566385643	0.19984089	-0.591136724	0.269880842	-0.559037886	-0.004747656	-0.135826224	-0.520767532	-0.36574716	-0.67960246	0.625558193	0.208578702	-0.706719052	0.162313347	0.105715836	-0.619984718	0.28919166	-0.016912189	-0.19287426	0.044810176	-1.10921614	-0.917818715	-0.330876808	0.231927624	-0.784639644	0.601430734	-0.61293034	0.863309906
91	50	0.838619468	-0.906265094	-0.01206047	-0.525357474	0.329996508	1.575687154	0.582364813	0.08290841	0.491600583	-0.266636959	-1.27711274	-0.402075718	0.701731126	-0.948280516	-0.299718188	-0.385669929	-0.022795053	-0.272506612	-0.995213457	-0.292040579	-0.790103607	-0.634482501	-0.395217122	-0.691315228	-0.841211904	0.637482121	-0.81146389	-0.806841848	-1.109087502	-1.054189853	0.331416255	0.373530647	0.127140226	-1.554055	0.359518123	-0.938818367	0.78800084	0.780187142	-0.532555021	1.150719193	0.299127325	-0.880772585	2.91028737	-0.476967587	0.082079487	0.19278713	-1.280285062	0.644914616
92	52	1.305257308	-1.474789101	-2.147268217	-1.60563479	-1.329620619	-0.860413921	-1.535939788	-2.07856214	-1.223473194	-2.082199336	-2.242670876	-2.156610177	-2.907324312	-2.319468388	-0.402151432	-1.097991765	-0.435208424	-1.004896207	-1.087959019	-1.239973968	-0.639804512	-1.136333925	0.699311372	-0.603017716	0.16907979	0.325845457	0.518256495	-1.651701119	-1.6187274	-1.614909951	0.426955128	0.377319752	0.045755102	-0.33889436	0.510208809	-0.187208966	0.650122607	0.477006816	-1.172412664	0.257463114	-1.802226636	-2.368340747	0.041965029	-1.520227452	0.63306007	-0.645231153	-0.310795025	1.189006667
93	53	1.124182654	-1.364788039	-1.640283143	-1.124763101	-1.111410506	-1.277015388	-1.425962944	-1.717684393	-1.124759616	-1.296707774	-1.353677162	-1.890634411	-0.964442743	-1.396555236	-0.860595241	-1.392593111	-1.068388101	-0.959695353	-0.792258996	-1.397898784	-0.126748184	-0.168025911	0.938010054	0.554412176	0.423202218	-0.041302406	0.866346385	-0.948054402	-1.145361783	-1.226782088	0.175632593	0.469762269	0.442253596	-0.806225261	0.133855273	-0.250701979	-0.112378796	0.452584135	-0.694948359	-0.617928263	-0.299417334	-2.710343462	1.961260176	-0.941079585	-0.006730751	-0.02037443	0.059886078	0.524147203
94	54	0.782711941	-0.923302295	0.158448341	-0.825345819	0.785999047	3.157204906	1.022999268	0.271818102	0.169093929	-0.432762896	-0.679462023	-0.36298649	-0.106381341	-1.212184558	0.062686661	-0.192631383	0.062012873	-0.277405778	-0.38153757	-0.083697609	-1.438171446	-1.321496597	-0.243199044	-1.316123019	-0.695107763	-0.353148198	-1.15894352	-1.124118648	-1.247205674	-1.272455715	0.349559527	0.302400897	-0.55360327	-0.684576034	0.071159105	-0.899986863	1.780095809	0.913261799	-1.255944444	0.213856751	-0.110790642	-0.586363827	-0.145693595	-1.961811133	0.971041258	-0.736230683	-0.445987751	1.185813461
95	56	0.943073764	-1.143304419	-0.936024469	-0.980863993	-0.398383007	0.183477763	-0.642128065	-0.966334081	-0.530115879	-0.605557497	-0.905973535	-0.658636455	-0.917126066	-0.785213349	-0.5532956	-0.907081367	-0.512359325	-0.466651882	-0.717822118	-0.377371625	-0.594827858	-0.535184936	0.256991132	-0.208661137	-0.620368361	0.233508096	-0.662880978	-1.000825609	-0.985354642	-1.220264977	0.559001436	-0.049396355	-0.450149293	0.052599931	0.002206968	-0.674701916	0.538057313	0.489755892	-0.560513032	0.677727206	-0.247968685	-1.076044799	-0.383521116	-0.800533731	0.142058612	0.265577163	-0.856840552	0.75206676
96	16	0.902709419	-0.939228375	-1.405629978	-0.981990149	-0.472714976	-0.485784917	-1.16484776	-1.141777042	-0.512847333	-0.646906437	-0.865566024	-0.677067327	-1.371693926	-0.779526861	-0.708745315	-0.974571395	-0.485406182	-0.486821379	-0.641704836	-0.435811989	-0.58026549	-0.359817346	0.332419165	-0.351996717	-0.583584043	-0.097407908	-0.41834494	-0.425055017	-0.414660645	-0.912742688	0.725604109	0.011224406	-0.00556829	0.156009582	-0.283640822	-0.358240363	0.291353862	0.199469197	-0.600479955	-0.282589753	-1.119497899	-1.001771849	-0.23063561	-0.726923059	0.252917113	0.192525295	-0.614270023	0.863739034
97	16	0.902709419	-0.939228375	-1.405629978	-0.981990149	-0.472714976	-0.485784917	-1.16484776	-1.141777042	-0.512847333	-0.646906437	-0.865566024	-0.677067327	-1.371693926	-0.779526861	-0.708745315	-0.974571395	-0.485406182	-0.486821379	-0.641704836	-0.435811989	-0.58026549	-0.359817346	0.332419165	-0.351996717	-0.583584043	-0.097407908	-0.41834494	-0.425055017	-0.414660645	-0.912742688	0.725604109	0.011224406	-0.00556829	0.156009582	-0.283640822	-0.358240363	0.291353862	0.199469197	-0.600479955	-0.282589753	-1.119497899	-1.001771849	-0.23063561	-0.726923059	0.252917113	0.192525295	-0.614270023	0.863739034
98	16	0.902709419	-0.939228375	-1.405629978	-0.981990149	-0.472714976	-0.485784917	-1.16484776	-1.141777042	-0.512847333	-0.646906437	-0.865566024	-0.677067327	-1.371693926	-0.779526861	-0.708745315	-0.974571395	-0.485406182	-0.486821379	-0.641704836	-0.435811989	-0.58026549	-0.359817346	0.332419165	-0.351996717	-0.583584043	-0.097407908	-0.41834494	-0.425055017	-0.414660645	-0.912742688	0.725604109	0.011224406	-0.00556829	0.156009582	-0.283640822	-0.358240363	0.291353862	0.199469197	-0.600479955	-0.282589753	-1.119497899	-1.001771849	-0.23063561	-0.726923059	0.252917113	0.192525295	-0.614270023	0.863739034
99	16	0.902709419	-0.939228375	-1.405629978	-0.981990149	-0.472714976	-0.485784917	-1.16484776	-1.141777042	-0.512847333	-0.646906437	-0.865566024	-0.677067327	-1.371693926	-0.779526861	-0.708745315	-0.974571395	-0.485406182	-0.486821379	-0.641704836	-0.435811989	-0.58026549	-0.359817346	0.332419165	-0.351996717	-0.583584043	-0.097407908	-0.41834494	-0.425055017	-0.414660645	-0.912742688	0.725604109	0.011224406	-0.00556829	0.156009582	-0.283640822	-0.358240363	0.291353862	0.199469197	-0.600479955	-0.282589753	-1.119497899	-1.001771849	-0.23063561	-0.726923059	0.252917113	0.192525295	-0.614270023	0.863739034
100	16	0.902709419	-0.939228375	-1.405629978	-0.981990149	-0.472714976	-0.485784917	-1.16484776	-1.141777042	-0.512847333	-0.646906437	-0.865566024	-0.677067327	-1.371693926	-0.779526861	-0.708745315	-0.974571395	-0.485406182	-0.486821379	-0.641704836	-0.435811989	-0.58026549	-0.359817346	0.332419165	-0.351996717	-0.583584043	-0.097407908	-0.41834494	-0.425055017	-0.414660645	-0.912742688	0.725604109	0.011224406	-0.00556829	0.156009582	-0.283640822	-0.358240363	0.291353862	0.199469197	-0.600479955	-0.282589753	-1.119497899	-1.001771849	-0.23063561	-0.726923059	0.252917113	0.192525295	-0.614270023	0.863739034
101	16	0.902709419	-0.939228375	-1.405629978	-0.981990149	-0.472714976	-0.485784917	-1.16484776	-1.141777042	-0.512847333	-0.646906437	-0.865566024	-0.677067327	-1.371693926	-0.779526861	-0.708745315	-0.974571395	-0.485406182	-0.486821379	-0.641704836	-0.435811989	-0.58026549	-0.359817346	0.332419165	-0.351996717	-0.583584043	-0.097407908	-0.41834494	-0.425055017	-0.414660645	-0.912742688	0.725604109	0.011224406	-0.00556829	0.156009582	-0.283640822	-0.358240363	0.291353862	0.199469197	-0.600479955	-0.282589753	-1.119497899	-1.001771849	-0.23063561	-0.726923059	0.252917113	0.192525295	-0.614270023	0.863739034
102	16	0.902709419	-0.939228375	-1.405629978	-0.981990149	-0.472714976	-0.485784917	-1.16484776	-1.141777042	-0.512847333	-0.646906437	-0.865566024	-0.677067327	-1.371693926	-0.779526861	-0.708745315	-0.974571395	-0.485406182	-0.486821379	-0.641704836	-0.435811989	-0.58026549	-0.359817346	0.332419165	-0.351996717	-0.583584043	-0.097407908	-0.41834494	-0.425055017	-0.414660645	-0.912742688	0.725604109	0.011224406	-0.00556829	0.156009582	-0.283640822	-0.358240363	0.291353862	0.199469197	-0.600479955	-0.282589753	-1.119497899	-1.001771849	-0.23063561	-0.726923059	0.252917113	0.192525295	-0.614270023	0.863739034
103	16	0.902709419	-0.939228375	-1.405629978	-0.981990149	-0.472714976	-0.485784917	-1.16484776	-1.141777042	-0.512847333	-0.646906437	-0.865566024	-0.677067327	-1.371693926	-0.779526861	-0.708745315	-0.974571395	-0.485406182	-0.486821379	-0.641704836	-0.435811989	-0.58026549	-0.359817346	0.332419165	-0.351996717	-0.583584043	-0.097407908	-0.41834494	-0.425055017	-0.414660645	-0.912742688	0.725604109	0.011224406	-0.00556829	0.156009582	-0.283640822	-0.358240363	0.291353862	0.199469197	-0.600479955	-0.282589753	-1.119497899	-1.001771849	-0.23063561	-0.726923059	0.252917113	0.192525295	-0.614270023	0.863739034
104	16	0.902709419	-0.939228375	-1.405629978	-0.981990149	-0.472714976	-0.485784917	-1.16484776	-1.141777042	-0.512847333	-0.646906437	-0.865566024	-0.677067327	-1.371693926	-0.779526861	-0.708745315	-0.974571395	-0.485406182	-0.486821379	-0.641704836	-0.435811989	-0.58026549	-0.359817346	0.332419165	-0.351996717	-0.583584043	-0.097407908	-0.41834494	-0.425055017	-0.414660645	-0.912742688	0.725604109	0.011224406	-0.00556829	0.156009582	-0.283640822	-0.358240363	0.291353862	0.199469197	-0.600479955	-0.282589753	-1.119497899	-1.001771849	-0.23063561	-0.726923059	0.252917113	0.192525295	-0.614270023	0.863739034
105	16	0.902709419	-0.939228375	-1.405629978	-0.981990149	-0.472714976	-0.485784917	-1.16484776	-1.141777042	-0.512847333	-0.646906437	-0.865566024	-0.677067327	-1.371693926	-0.779526861	-0.708745315	-0.974571395	-0.485406182	-0.486821379	-0.641704836	-0.435811989	-0.58026549	-0.359817346	0.332419165	-0.351996717	-0.583584043	-0.097407908	-0.41834494	-0.425055017	-0.414660645	-0.912742688	0.725604109	0.011224406	-0.00556829	0.156009582	-0.283640822	-0.358240363	0.291353862	0.199469197	-0.600479955	-0.282589753	-1.119497899	-1.001771849	-0.23063561	-0.726923059	0.252917113	0.192525295	-0.614270023	0.863739034
106	113o12	-1.991814636	1.771168164	-0.75041822	-0.556034582	-1.690453893	-1.622792808	-1.548875876	-0.974474773	-1.327243912	-0.580891377	-0.839914612	-0.975023709	0.533028512	0.641966072	-1.520120608	-1.306016702	-1.783680477	-1.315173091	-1.320711202	-1.637323979	1.745653538	1.967577195	1.217163665	2.521090077	1.526919477	1.616115354	1.965775439	0.869096923	0.60913929	1.01888587	-1.859073727	0.043690789	-0.726923624	-1.317557711	0.119042526	2.959011139	-2.202886849	-1.434328654	1.579576915	-0.667946405	1.170402333	1.541180181	-0.965032211	0.268748098	-1.332298644	0.397510098	-0.014130484	-2.085679579
107	113o13	-2.386214337	1.988948044	-0.870500591	-0.650785159	-1.791203371	-1.645121857	-1.732486845	-1.114787471	-1.424453966	-0.719152185	-0.982881239	-1.08831072	0.279905183	0.445005107	-1.543553987	-1.332022248	-1.775583126	-1.32485157	-1.344110927	-1.644107604	1.64888802	1.905317961	1.184527527	2.415245798	1.454169501	1.567072348	1.899654473	0.678907796	0.443909177	0.835730019	-1.859073046	0.043701293	-0.682038934	-1.249692233	0.171086763	2.992644225	-2.21148565	-1.872395589	1.583521606	-0.641575711	1.362437556	1.570774886	-0.816062941	0.268386401	-1.332710541	0.39762165	-0.014224808	-2.078405836
108	123o13	-1.101368297	0.92153033	-0.930483127	-0.83386757	-2.132891392	-2.018627462	-1.556457069	-0.706488793	-1.980476087	-0.87623572	-0.404934104	-1.277373342	0.386574812	0.390292755	-1.488023981	-0.936839386	-2.126936377	-1.44941478	-0.805081107	-1.725320025	2.002662717	2.418607345	0.336729897	3.016296043	2.063616988	0.715301302	1.976283858	0.436849653	0.362601894	0.24635807	-1.72297378	1.002494729	-1.442517558	-0.319476731	-0.240679089	2.455127544	-1.84121066	-0.743862621	1.233178022	-2.144366339	0.890240332	0.652071525	-0.853639656	1.334685384	-2.530680935	0.303005485	1.10613289	-1.766667029
109	217o13	-3.506932585	4.208228727	-0.765100145	-0.558797704	-1.642011847	-1.329855079	-1.366435637	-0.227076734	-0.814055599	-0.857497911	-0.310052948	-0.033133706	0.38241204	1.031188117	-1.417383593	-0.736598581	-1.214065681	-1.492154417	-1.071667555	-0.807859597	1.340964254	1.945436176	0.63261915	1.159463499	1.594429199	1.673612594	0.586954985	0.620033117	0.889333846	0.761295384	-1.642910094	0.631111196	-1.117508705	1.892832033	-0.494807647	2.180100465	-2.592786479	-3.224941083	0.426920666	0.429686488	2.015103286	2.938726118	-1.25115332	1.399838888	-0.764176874	-1.34817337	0.510078937	-2.389978386
110	303o12	-1.174222687	0.592267892	-0.857692247	-0.653633693	-2.059454791	-1.882305934	-1.485982338	-1.34922447	-1.262987955	-1.489830402	-0.100916398	-0.865269532	0.401147524	0.754604828	-1.413763303	-1.514900405	-1.497698485	-2.001181843	-0.834195179	-1.285531337	2.109947183	1.66907925	2.274061694	0.873254828	2.830258355	1.184485568	1.773161699	0.480766239	0.510591134	0.74091508	-0.820746418	-1.803862929	-0.525128781	0.476903359	-0.664515104	0.338531091	-1.834946645	-0.20153945	-0.733163545	-1.255215314	0.746965302	0.449068193	-1.339473759	-0.843646508	0.541811609	-2.116062675	1.732681665	-1.774148759
111	304o13	-1.225337162	0.683750257	-0.838834406	-0.765297792	-2.263753947	-1.94425392	-1.077477491	-1.790968238	-2.031986266	-0.581233923	-1.660053706	-2.116782617	0.473884361	-0.452695961	-1.151131852	-1.75010844	-2.299797823	-1.043794269	-1.425049526	-2.309166262	2.478780627	1.566801335	1.765357186	4.109795881	1.55654724	1.40138969	4.044262447	0.511727095	-0.371433613	-0.606225568	-1.400868222	1.928365348	-0.4122233	-3.231227585	0.279599245	1.872349615	-2.505899611	-0.086598631	2.227644426	-2.458529086	1.378233552	0.128928636	-0.55827715	-1.001022184	-2.062987351	1.579552494	-0.111351586	-2.746476622
112	305o13	-2.437363048	2.140060614	-0.858798284	-0.60973884	-1.643823659	-1.475619306	-1.791430269	-0.555230684	-0.993769779	-1.049102062	-0.551178213	-0.344561677	0.248339714	0.899275429	-1.612060338	-0.965456715	-1.346949705	-1.625480917	-1.242223117	-1.107313278	1.247750948	1.976198806	0.850218826	1.076620051	1.639552605	1.565808298	0.836400248	0.67327464	0.893039829	1.136817	-1.62030527	0.140322313	-0.944553497	0.644681157	0.204519331	1.800293307	-1.548243287	-1.994762665	0.17406155	0.522031725	0.823413135	2.025825276	-0.989084915	0.923849066	-0.45901312	-1.175505017	0.428823264	-1.120311945
113	306o10	-1.400215085	1.279311562	-0.539851243	-0.432597938	-1.514823066	-1.583638339	-1.252769033	-0.614517649	-1.018056114	-1.251585364	0.240800342	-0.53443002	0.969559293	1.323010086	-1.508936481	-1.18728403	-1.50358617	-2.054918633	-0.841922196	-1.223382585	1.914339333	2.033224198	1.839579284	0.906759254	2.945056717	1.325584313	1.797953648	0.99571736	1.017114877	1.51021524	-1.034655712	-2.829252499	-1.056632605	0.383460388	-1.034382345	0.787465645	-2.187906857	-0.775198373	-0.604016366	-1.480625358	0.835236001	1.478810628	-1.917626272	-0.04815852	0.217293319	-2.459761655	1.995430372	-2.098362208
114	306o11	-1.794614786	1.497091442	-0.684673915	-0.54488404	-1.635476381	-1.6105678	-1.475200449	-0.79264868	-1.145076478	-1.356546448	0.00193882	-0.688193352	0.660994898	1.049649621	-1.535517097	-1.223747544	-1.512808872	-2.017649523	-0.901838356	-1.257638592	1.798457024	1.960162474	1.762432309	0.894779347	2.775771975	1.289249578	1.735675475	0.783764549	0.79905896	1.275903101	-1.034456603	-2.828130762	-1.001611445	0.442029211	-0.957547794	0.838541549	-2.198196341	-1.214913587	-0.594038562	-1.437324265	1.065540588	1.523014301	-1.736175929	-0.048590908	0.216893042	-2.460143915	1.996057851	-2.089649235
115	306o12	-2.189014487	1.714871322	-0.812247233	-0.643513724	-1.742274799	-1.634289782	-1.669336709	-0.948628686	-1.256648424	-1.448806339	-0.206101859	-0.823287286	0.391682505	0.811561472	-1.558716409	-1.25567672	-1.520909899	-1.984890293	-0.954023406	-1.287735352	1.695881804	1.89639486	1.694878811	0.88425647	2.626972096	1.25760317	1.680958863	0.597459809	0.60913929	1.070040332	-1.034441911	-2.827988411	-0.953227223	0.493672232	-0.889851877	0.883610833	-2.207309165	-1.653482117	-0.585245687	-1.399118254	1.269197442	1.557033693	-1.577415781	-0.048974109	0.216538415	-2.460482482	1.996613133	-2.081938158
116	306o13	-2.583414188	1.932651203	-0.925479759	-0.730835546	-1.837475184	-1.655345115	-1.840254007	-1.086347628	-1.355428679	-1.530538964	-0.388925491	-0.942917356	0.154580234	0.602332501	-1.579141057	-1.283867857	-1.528082116	-1.955869033	-0.999883001	-1.314387028	1.604446007	1.840253929	1.635234065	0.874940044	2.495151017	1.229792714	1.632505558	0.432413294	0.442240187	0.887742137	-1.034441234	-2.827977907	-0.910349709	0.539548477	-0.82975734	0.923673742	-2.215436248	-2.091088368	-0.577438689	-1.365158453	1.450578366	1.5825814	-1.437364108	-0.049316063	0.216222051	-2.46078444	1.997107999	-2.075065563
117	313o10	-1.414833893	1.451535447	-0.278818587	-0.516663424	-1.232997655	-1.028140961	-0.797972659	-0.447891454	-1.274314186	-1.174485697	0.344067787	0.0211102	1.146324473	1.321816565	-1.295786844	-0.981908572	-1.680639467	-1.973768675	-0.797942943	-0.730204001	2.026529825	2.241572533	1.3150457	1.485545579	2.888167588	1.867059798	0.793225933	0.87036017	0.865018714	1.383069546	-1.121165471	-2.540740329	-1.595358504	0.367345269	-0.670543253	0.39570469	-2.19222016	-0.921911146	-0.100448672	0.311329884	1.312972515	1.216711897	-2.127123398	0.471668361	-0.863559026	-1.972382123	1.683567839	-2.814158294
118	313o11	-1.809233594	1.669315327	-0.431700025	-0.616503281	-1.364796742	-1.086986459	-1.03644748	-0.625614107	-1.377504158	-1.279347179	0.110181916	-0.16103743	0.844543517	1.061978321	-1.334438888	-1.028955618	-1.678545186	-1.943202063	-0.857796293	-0.793712661	1.909175072	2.159470846	1.275240148	1.439331903	2.7301776	1.797005437	0.795779836	0.675874229	0.667660377	1.165940899	-1.120966366	-2.539618592	-1.535259902	0.429747444	-0.591529607	0.457183191	-2.201690217	-1.360973748	-0.093185883	0.356274427	1.571526998	1.273043408	-1.93174568	0.471922556	-0.863272897	-1.97231851	1.683313951	-2.804500505
119	313o12	-2.203633295	1.887095207	-0.567274133	-0.704950953	-1.48208582	-1.139170216	-1.246257557	-0.782496304	-1.468919685	-1.372070367	-0.094918005	-0.32189507	0.579036737	0.834120167	-1.368444951	-1.070485766	-1.676689872	-1.916173706	-0.910283093	-0.849798229	1.804740058	2.087237782	1.24010243	1.398391484	2.590475793	1.735573168	0.79803518	0.503901125	0.494592298	0.974190922	-1.120951674	-2.539476241	-1.482047189	0.485076497	-0.521534909	0.511732992	-2.2101177	-1.799007951	-0.086751623	0.396132845	1.80161676	1.318346934	-1.759454173	0.472148686	-0.863018318	-1.972261924	1.683087987	-2.795905959
120	313o13	-2.598032996	2.104875088	-0.68832244	-0.78385105	-1.587136067	-1.185762871	-1.432278119	-0.92200079	-1.550467255	-1.45464753	-0.276238203	-0.464989305	0.343634653	0.632680356	-1.398595225	-1.107415643	-1.675034821	-1.892102877	-0.956684449	-0.899690318	1.711202627	2.02319498	1.208856875	1.361870362	2.466060482	1.681263482	0.800041524	0.35074575	0.341590084	0.803615794	-1.120950997	-2.539465737	-1.434602588	0.534469664	-0.459099993	0.560462386	-2.217665793	-2.236172653	-0.081011915	0.431721716	2.007697164	1.354387563	-1.606401467	0.472351158	-0.862790343	-1.972211263	1.682885581	-2.788208236
[truncated: 391 more columns]
